# Supplementary material for: Mammalian transcriptional hotspots are enriched for tissue specific enhancers near cell type specific highly expressed genes and are predicted to act as transcriptional activator hubs
Source: BMC Bioinformatics. 2014 Dec 30;15(1):412. doi: 10.1186/s12859-014-0412-0 (PMC4302108; doi:10.1186/s12859-014-0412-0)
Supplement: Additional file 3: — Supplementary tables 1:30. [file 12859_2014_412_MOESM3_ESM.zip]

Archive with 1 entries (1 files):
- 1472394212131522_add3.gz
